# Supplementary material for: Acupotomy in Korean Medicine Doctors: A Preliminary Survey on Experiences, Perceptions, and Clinical Usage Status
Source: Healthcare (Basel). 2023 Sep 18;11(18):2577. doi: 10.3390/healthcare11182577 (PMC10530791; doi:10.3390/healthcare11182577)
Supplement: Supplementary file 1 [file healthcare-11-02577-s001.zip]

Archive with 1 entries (1 files):
- healthcare-2516983-supplementary.pdf
